# Supplementary material for: RTN1A mediates diabetes-induced AKI-to-CKD transition
Source: JCI Insight. 2024 Dec 20;9(24):e185826. doi: 10.1172/jci.insight.185826 (PMC11665580; doi:10.1172/jci.insight.185826)
Supplement: Supporting data values [file jciinsight-9-185826-s206.xlsx]

## Sheet: fig1b
Body Weight(g)
weeks	Control						uIRI						DM+uIRI						DM+uIRI+Rtn1aKD
0	24	24	23	24	22	21	25	25	26	23	22	23	24	23	23	24	25	24	24	24	23	24	24	23
4	27	28	25	27	26	23	30	28	29	27	25	26	28	27	30	32	30	31	34	28	27	34	28	27
8	30	30	26	29	28	24	32	29	31	28	26	28	33	32	38	39	38	39	38	33	32	39	36	36
12	31	31	26	31	29	24	32	30	31	28	27	28	36	36	40	45	40	39	41	34	31	41	38	38
16	32	31	27	32	29	24	32	31	31	28	28	28	35	43	41	44	42	43	38	35	30	41	40	40
20	32	31	28	32	29	25	31	30	31	27	29	28	33	43	39	42	42	40	35	32	30	40	40	40
Blood Glucose(mg/dL)
weeks	Control						uIRI						DM+uIRI						DM+uIRI+Rtn1aKD
0	87	166	127	133	124	167	158	143	124	130	160	165	158	114	129	158	147	138	141	120	128	135	131	119
4	107	180	147	117	133	150	112	122	127	153	151	148	209	103	154	146	164	121	105	121	102	129	107	128
8	111	106	134	113	113	125	103	112	111	156	150	146	150	141	165	151	151	132	128	146	95	125	97	136
12	111	120	133	121	115	149	112	110	130	150	119	130	149	132	155	120	159	120	121	119	139	110	131	119
16	116	125	130	135	127	153	124	97	126	138	140	143	365	358	488	408	434	386	500	500	369	375	256	299
18	111	130	135	133	116	123	132	119	121	116	131	178	258	370	448	410	406	464	478	424	440	268	257	271
20	88	136	111	142	129	125	152	123	139	177	155	156	256	404	423	410	311	409	577	566	544	253	251	268

## Sheet: fig1d
IF-RTN1A+area%
	Control						uIRI						DM+uIRI						DM+uIRI+Rtn1aKD
RTN1A+area%	1.08598	0.9854	1	1.16393	1.29774	1.15749	7.09105	8.76649	7.80825	16.2459	6.20315	6.01265	71.7546	42.1658	68.546	83.749	55.4456	64.0888	11.1967	14.8769	7.53183	17.9135	19.2401	12.5534

## Sheet: fig1e
Rtn1a mRNA(relative to control)
	Control						uIRI						DM+uIRI						DM+uIRI+Rtn1aKD
Rtn1a mRNA(relative to control)	1	0.860685	0.717772	1.31582	0.811722	0.744862	3.25676	2.04249	3.94078	2.52408	3.9453	4.41503	9.12276	11.3385	10.7077	7.51385	8.18932	9.27741	3.73725	4.09572	4.40053	4.01327	2.21639	4.60308

## Sheet: fig2a
UACR(mg/mg)
weeks	Control						uIRI						DM+uIRI						DM+uIRI+Rtn1aKD
0	0.072106	0.097711	0.06986	0.018694	0.02438	0.014566	0.017482	0.097493	0.060952	0.066317	0.041332	0.059196	0.057977	0.069423	0.033741	0.057174	0.028343	0.044544	0.022959	0.050973	0.07457	0.025569	0.072522	0.075357
12	0.070441	0.045231	0.056672	0.003428	0.012359	0.025051	0.002885	0.020838	0.0093	0.040564	0.009692	0.053331	0.078528	0.152413	0.16638	0.096301	0.081675	0.055718	0.165294	0.212656	0.210315	0.011966	0.06759	0.053963
16	0.028102	0.045762	0.021349	0.030301	0.074876	0.020267	0.04155	0.030305	0.025721	0.055142	0.0454884	0.0209628	0.094358	0.115987	0.15978	0.356301	0.11655	0.19318	0.215204	0.162656	0.229315	0.081966	0.13759	0.07863
18	0.094445	0.054521	0.062842	0.002606	0.015733	0.006026	0.023194	0.016333	0.002785	0.031716	0.018775	0.101554	0.106779	0.27313	0.164333	0.810174	0.210784	0.355029	0.380338	0.151532	0.284132	0.051225	0.146492	0.100796
20	0.0094194	0.033247	0.052222	0.07665	0.022429	0.050545	0.062635	0.084055	0.077163	0.046024	0.080879	0.098147	0.184339	0.114163	0.161699	0.922634	0.349573	0.310129	0.40305	0.131485	0.129079	0.086667	0.188367	0.144253
BUN(mg/dL)
	Control						uIRI						DM+uIRI						DM+uIRI+Rtn1aKD
BUN(mg/dL)	23.7632	27	31.3583	24.081	28.2928	29.4984	37.851	55.0626	48.0864	49.0909	44.9358	44.1718	68.1831	71.4882	57.099	63.463	56.0922	64.0945	44.4693	45.3536	54.3536	61.1235	53.8843	49.639

## Sheet: fig2c
Tubular injury score
	Control						uIRI						DM+uIRI						DM+uIRI+Rtn1aKD
Tubular injury score	0.166667	0.2	0.133333	0.166667	0.233333	0.066667	1.16667	1.63333	1.7	2.06667	1.8	2.23333	2.76667	3.3	2.8	3	2.96667	2.33333	1.4	1.6	1.76667	1.96667	1.8	2.36667
Glomerular area(μm2)
	Control						uIRI						DM+uIRI						DM+uIRI+Rtn1aKD
Glomerular area(μm2)	5119.62	5411.07	5705.18	5309.84	5298.32	5379.23	5168.33	5267.66	5121.36	5521.56	5701.56	5015.98	5252.65	5052.32	5915.76	5379.32	5682.18	5988.32	5498.62	5132.67	5854.12	5113.97	5512.36	5381.56
Mesangial matrix(%)
	Control						uIRI						DM+uIRI						DM+uIRI+Rtn1aKD
Mesangial matrix(%)	26.406	27.891	26.543	26.994	25.867	27.123	27.309	25.339	26.113	24.976	26.75	27.294	26.132	28.352	27.454	30.432	25.794	25.23	27.916	29.196	28.536	31.432	26.112	26.231

## Sheet: fig3b
Picrosirius Red area(%)
	Control						uIRI						DM+uIRI						DM+uIRI+Rtn1aKD
Picrosirius Red area(%)	0.466	0.204	0.455	0.257	0.512	0.589	2.088	5.027	1.569	2.398	7.234	6.008	15.796	15.932	14.513	14.945	16.112	14.324	7.329	3.806	8.372	10.605	6.756	5.098

## Sheet: fig3c
Fn1 expression(relative to control)
	Control						uIRI						DM+uIRI						DM+uIRI+Rtn1aKD
Fn1 expression(relative to control)	1	0.656897	1.45084	0.634807	0.802949	0.600407	4.74791	3.02089	5.89625	4.26477	3.27365	3.15317	16.2746	16.4333	14.4736	18.6713	13.9273	15.7797	6.4084	8.99856	6.18979	5.4084	7.41353	6.99094
Acta2 expression(relative to control)
	Control						uIRI						DM+uIRI						DM+uIRI+Rtn1aKD
Acta2 expression(relative to control)	1	0.782222	1.69007	0.673127	0.75052	0.713973	2.80479	2.70547	3.0236	1.63231	4.32947	3.75973	11.5386	13.2449	18.0201	10.2969	7.11888	10.7939	3.65543	3.00032	5.16568	5.18009	4.01327	2.21639
Mmp2 expression(relative to control)
	Control						uIRI						DM+uIRI						DM+uIRI+Rtn1aKD
Mmp2 expression(relative to control)	1	1.85376	1.2182	0.533804	0.759571	0.84582	10.0847	10.2162	13.8697	15.0962	12.2162	18.4449	31.1461	53.6782	30.8412	35.9759	61.1764	40.4133	19.9979	26.9083	24.5435	15.8257	16.9056	28.2702

## Sheet: fig3e
Fn1 expression(relative fold control)
	Control						uIRI						DM+uIRI						DM+uIRI+Rtn1aKD
Fn1 expression(relative fold control)	1	2.89241	4.11896	5.1089	3.0769	2.7646	13.3454	16.2414	10.3948	18.4492	15.0394	19.3875	93.1436	65.5895	110.299	78.3948	88.0486	99.057	7.1276	21.1801	9.05463	10.8648	14.5068	13.1646
α-SMA expression(relative fold control)
	Control						uIRI						DM+uIRI						DM+uIRI+Rtn1aKD
α-SMA expression(relative fold control)	0.680101	1	0.9987	3.0989	2.0678	5.3564	48.0458	60.1123	64.8945	80.5645	71.7458	65.7044	385.14	182.492	267.988	200.897	320.787	186.088	26.2267	52.9014	46.897	60.3453	55.2343	48.9954
MMP2 expression(relative fold control)
	Control						uIRI						DM+uIRI						DM+uIRI+Rtn1aKD
MMP2 expression(relative fold control)	0.695702	1	1.87678	2.1897	0.9889	2.1345	28.0675	35.9076	30.8896	46.7845	24.6228	23.8975	90.5085	162.574	114.558	139.787	116.79	110.669	46.7176	36.9844	67.0978	56.9786	44.1234	59.4423
E-cadherin expression(relative fold control)
	Control						uIRI						DM+uIRI						DM+uIRI+Rtn1aKD
E-cadherin expression(relative fold control)	3.02866	2.58195	3.56738	3.00867	3.87697	2.18966	1.92561	1.04707	1.09767	1.55674	1.89765	1.22565	0.477969	0.315742	0.51356	0.37894	0.44326	0.2998	1.06821	0.666492	1.45367	1.64398	0.99765	1.43567
Vimentin expression(relative fold control)
	Control						uIRI						DM+uIRI						DM+uIRI+Rtn1aKD
Vimentin expression(relative fold control)	7.76779	39.5166	19.4438	30.3847	28.4758	16.946	35.7758	30.2482	55.8597	43.8848	29.3749	49.0878	210.632	64.3867	120.86	88.4868	101.228	179.749	18.7292	22.6596	61.0385	38.9949	40.3883	41.3648

## Sheet: fig4a
# γ-H2A.X+ cells per field
	Control						uIRI						DM+uIRI						DM+uIRI+Rtn1aKD
# γ-H2A.X+ cells per field	23.9489	10.3849	8.47483	28.4844	34.3384	14.5948	60.3849	68.4938	42.4947	75.9934	56.0494	40.3948	142.049	108.004	139.486	97.9938	80.0039	149.951	73.9948	45.9486	59.9948	76.4493	50.4859	78.8494

## Sheet: fig4b
# p21+ cells per field
	Control						uIRI						DM+uIRI						DM+uIRI+Rtn1aKD
# p21+ cells per field	11.3894	3.9392	19.3884	24.3739	7.38292	8.77373	80.2839	42.2938	55.3738	90.3839	66.3993	78.3883	240.385	99.3849	112.648	218.486	142.849	220.447	60.8495	88.494	101.338	37.2748	58.9372	88.3738

[truncated: 7 more sheets: fig5b, fig5d, fig6b, fig6d, suppl fig1b, suppl fig1c, suppl fig 2b]
